# Supplementary material for: Postural Responses to a Suddenly Released Pulling Force in Older Adults with Chronic Low Back Pain: An Experimental Study
Source: PLoS One. 2016 Sep 13;11(9):e0162187. doi: 10.1371/journal.pone.0162187 (PMC5021337; doi:10.1371/journal.pone.0162187)
Supplement: S1 Data — (XLSX) [file pone.0162187.s001.xlsx]

## Sheet: Basic Data
Group	Code	Age (y/o)	Gender	Height (cm)	Weight (kg)	BMI	Dominant hand	MMSE	QOL dom1	QOL dom2	QOL dom3	QOL dom4	QOL ADD	IPAQ high	IPAQ mid	IPAQ walk	IPAQ high mid walk	IPAQ sit	IPAQ total
1	1	63	2	150	46	20.4444	111	33	16	12.6667	16	15.1111	59.7778	0	1040	297	1337	1470	2807
1	2	63	2	146	46.8	21.9553	0	32	16.5714	15.3333	16	16	63.9048	1440	1920	924	4284	1260	5544
1	3	71	2	161.5	61	23.3876	0	31	15.43	14	16	16	61.43	1200	0	198	1398	1680	3078
1	4	70	1	168	66	23.3844	111	26	16	14.67	16	15.11	61.78	1680	480	1188	3348	2520	5868
1	5	64	2	153	55	23.4952	0	32	13.71	14.67	16	15.56	59.94	0	420	0	420	2700	3120
1	6	66	1	168	63	22.3214	0	33	18.29	17.33	18	18.67	72.29	2400	1680	0	4080	2100	6180
1	7	63	1	174.5	74	24.3019	0	33	17.71	16	16	17.33	67.04	1440	0	1386	2826	1680	4506
1	8	63	2	153	54	23.0681	0	33	15.43	14.67	14	15.56	59.66	1680	480	1188	3348	1800	5148
1	9	68	1	168	65	23.03	0	32	17.1429	17.3333	16	16.4444	66.9206	1440	240	1485	3165	1540	4705
1	10	67	2	155	59.7	24.8491	0	33	16	14	14	14.22	58.22	2160	1200	693	4053	1260	5313
1	11	64	1	173	63	21.0498	0	33	17.14	16.67	16	16	65.81	480	3440	0	3920	1560	5480
1	12	68	2	163	73.3	27.5885	0	33	14.29	14.67	13	13.78	55.74	1200	240	132	1572	2520	4092
1	13	62	1	168	85	30.1162	0	30	11.43	12	15	12	50.43	880	1780	462	3122	960	4082
1	14	66	2	155	53	22.0604	0	33	18.86	20	19	19.56	77.42	2600	5	481	3086	2400	5486
1	15	65	2	148.5	37	16.7783	0	33	13.1429	11.3333	12	12	48.4762	0	3960	0	3960	2520	6480
1	16	67	1	160	67	26.1719	0	33	18.2857	15.3333	16	16	65.619	0	3240	891	4131	1680	5811
1	17	58	1	169	66	23.1084	0	32	17.1429	14.6667	15	13.7778	60.5873	0	1200	0	1200	840	2040
1	18	65	2	156	65	26.7094	0	31	14.8571	16	16	14.2222	61.0794	0	560	2772	3332	1575	4907
1	19	81	1	155	55	22.8928	0	29	14.86	16.67	16	14.67	62.2	0	0	924	924	1260	2184
1	20	70	1	169	59	20.6575	0	32	16.5714	15.3333	14	15.5556	61.4603	0	4440	1881	6321	2100	8421
1	21	69	1	161.5	68.5	26.2631	0	32	16.57	15.33	13	15.56	60.46	960	0	1386	2346	1260	3606
1	22	69	1	167	65	23.3067	0	30	14.8571	12	15	13.7778	55.6349	1120	480	1386	2986	1260	4246
1	23	67	1	174.5	80	26.2724	0	33	16.57	15.33	13	15.56	60.46	0	0	0	0	2520	2520
1	24	60	2	159	45	17.7999	0	33	18.86	13.33	13	13.78	58.97	0	0	0	0	3360	3360
1	25	72	1	161	63	24.3046	0	31	16	14.67	15	13.78	59.45	960	1560	594	3114	2310	5424
1	26	61	1	168	66	23.3844	0	33	16	14.6667	16	15.5556	62.2222	0	0	693	693	2520	3213
2	27	64	2	154.5	45	18.8519	0	32	13.71	10.67	13	13.78	51.16	1440	0	792	2232	2100	4332
2	28	61	2	158	56	22.4323	0	33	14.86	13.33	15	13.33	56.52	1680	360	924	2964	1680	4644
2	29	69	1	168	66	23.3844	1	28	14.29	34	15	15.11	78.4	0	960	594	1554	1260	2814
2	30	65	2	164	60	22.3081	0	666	14.29	14.67	18	15.11	62.07	0	120	198	318	2940	3258
2	31	58	2	160	62	24.2188	0	27	14.29	11.33	14	11.56	51.18	0	480	396	876	3360	4236
2	32	65	2	160	66	25.7812	0	30	12	11.33	16	12.89	52.22	0	1680	792	2472	2100	4572
2	33	58	1	160	75	29.2969	0	30	11.4286	12.6667	12	14.6667	50.7619	2160	2400	792	5352	1680	7032
2	34	58	2	165	74	27.1809	0	30	9.71429	6.66667	13	10.2222	39.6032	320	120	693	1133	2100	3233
2	35	61	2	158	61	24.4352	0	33	14.29	14	13	13.78	55.07	0	480	1056	1536	2100	3636
2	36	77	2	147	60	27.7662	1	29	13.1429	11.3333	12	14.6667	51.1429	0	0	0	0	3480	3480
2	37	61	2	153	50	21.3593	0	33	13.7143	13.3333	12	12.8889	51.9365	480	2240	396	3116	1680	4796
2	38	59	2	153	50	21.3593	0	31	12.5714	14.6667	13	15.5556	55.7937	0	0	2118	2118	3360	5478
2	39	71	2	156	58	23.833	0	22	13.7143	16.6667	12	15.5556	57.9365	0	280	1683	1963	1260	3223
2	40	78	2	152	68	29.4321	0	27	14.29	16	14	16.44	60.73	0	282	0	282	1680	1962
2	41	64	2	156	64	26.2985	0	55555	14.86	16	16	15.11	61.97	640	120	1155	1915	2100	4015
2	42	75	2	153	61	26.0584	0	1111	7.43	9.33	12	11.11	39.87	0	0	0	0	1470	1470
2	43	68	1	170	74	25.6055	0	28	10.8571	15.3333	15	14.5556	55.746	0	560	462	1022	1680	2702
2	44	64	1	165	70	25.7117	0	31	13.1429	14	15	15.5556	57.6984	480	240	2079	2799	1680	4479
2	45	72	1	171	74.5	25.4779	0	29	13.14	12.67	13	12.89	51.7	0	3360	0	3360	240	3600
2	46	65	2	160	104	40.625	1	26	9.71429	14.6667	16	15.1111	55.4921	0	0	0	0	2835	2835
2	47	59	2	155	55	22.8928	0	29	8.57	8.67	19	16	52.24	0	0	0	0	1680	1680
2	48	60	1	165	70	25.7117	0	29	13.14	11.33	13	14.67	52.14	0	0	5544	5544	3180	8724
2	49	59	1	171	76	25.9909	0	30	14.86	14	13	14.22	56.08	0	480	693	1173	840	2013
2	50	58	2	161	64	24.6904	0	33	12	11.33	13	12.89	49.22	0	0	561	561	3690	4251
2	51	65	1	168	69	24.4473	0	33	13.71	15.33	16	15.11	60.15	720	2640	990	4350	1260	5610
2	52	63	2	160	58	22.6562	0	31	9.71	11.33	16	15.56	52.6	0	240	120	360	2520	2880
2	53	72	1	158	60	24.0346	0	27	10.86	15.33	10	12.44	48.63	0	0	0	0	875	875
2	54	63	1	166	57	20.6852	0	27	14.8571	14	14	14.6667	57.5238	0	420	462	882	1680	2562
2	55	65	1	167	66	23.6652	0	55555	16.5714	16	17	16.4444	66.0159	0	0	4158	4158	1260	5418
2	56	60	1	180	88	27.1605	0	29	11.4286	9.33333	12	12	44.7619	0	2523	0	2523	2100	4623
		Pain Level (Severe)	Pain Level (Light)	Pain Level (Current)	Pain Level (Average)	Pain Duration (yrs)
2	27	8	0	0	5	8
2	28	6	2	5	4	2
2	29	7	0	0	0	10
2	30	3	0	0	2	0.375
2	31	1	1	1	1	3
2	32	3	0	0	2	1
2	33	5.5	1.5	1.5	5.5	1.33
2	34	5	2	5	2	3333
2	35	3	0	0	1	2
2	36	5	3	3	3	0.5
2	37	5	0	0	3	11
2	38	4	2	2	3	14
2	39	9	4	0	6	2
2	40	4	0	2	0	15
2	41	3	3	3	3	1
2	42	7	3	0	3	0.5
2	43	5	0	0	4	8
2	44	3	2	3	3	2.5
2	45	4	0	0	0	0.5
2	46	5	3	3	4	0.25
2	47	7	7	7	7	2.5
2	48	5	2	5	5	20
2	49	4	0	1	1	2.5
2	50	5	2	3	3	1.5
2	51	7	1	1	2	3
2	52	7	4	4	6	30
2	53	4	1	3	4	1
2	54	3	0	0	3	5.5
2	55	10	1	1	3	5
2	56	8	0	2	3	33

## Sheet: Physical Examination
Group	Code	RNVis (20/)	RNVis (logMAR)	LNVis (20/)	LNVis (logMAR)	Nvis Ave	VisConSens (/24)	RFoLen	LFoLen	MFoLen
1	1	25	0.8	20	1	0.9	24	22.5	22	22.25
1	2	29	0.689655	22	0.909091	0.799373	24	21.7	21.5	21.6
1	3	25	0.8	20	1	0.9	23	23.9	23.9	23.9
1	4	20	1	22	0.909091	0.954545	21	25.7	25.5	25.6
1	5	29	0.689655	25	0.8	0.744828	19	21.5	22	21.75
1	6	67	0.298507	29	0.689655	0.494081	20	24.6	24.3	24.45
1	7	25	0.8	33	0.606061	0.70303	24	25.5	25.7	25.6
1	8	20	1	29	0.689655	0.844828	24	21.8	22	21.9
1	9	33	0.606061	25	0.8	0.70303	19	25	24.5	24.75
1	10	20	1	29	0.689655	0.844828	20	22.5	23.5	23
1	11	88888	0.000225002	25	0.8	0.400113	21	24.4	23.9	24.15
1	12	40	0.5	40	0.5	0.5	19	23.1	22.9	23
1	13	20	1	22	0.909091	0.954545	19	26	25.3	25.65
1	14	20	1	20	1	1	24	21.6	21.5	21.55
1	15	50	0.4	88888	0.000225002	0.200113	24	21.8	22	21.9
1	16	25	0.8	200	0.1	0.45	17	21	21.2	21.1
1	17	25	0.8	22	0.909091	0.854545	24	24.5	24.6	24.55
1	18	25	0.8	29	0.689655	0.744828	23	23.4	23.5	23.45
1	19	100	0.2	100	0.2	0.2	24	22.5	22.1	22.3
1	20	100	0.2	29	0.689655	0.444828	23	24.5	24.4	24.45
1	21	22	0.4	50	1	0.7	24	25.7	25.5	25.6
1	22	50	1	20	0.8	0.9	19	25.5	25	25.25
1	23	20	2	25	0.8	1.4	24	24.3	24	24.15
1	24	10	0.298507	25	0.298507	0.298507	24	21.5	21.6	21.55
1	25	67	0.8	67	0.909091	0.854545	23	24.1	24	24.05
1	26	25	0.689655	22	0.5	0.594828	21	24.7	24.5	24.6
2	27	29	0.689655	40	0.5	0.594828	23	21	21.5	21.25
2	28	50	0.4	33	0.606061	0.50303	20	22	22.5	22.25
2	29	22	0.909091	20	1	0.954545	24	23.8	23.8	23.8
2	30	20	1	29	0.689655	0.844828	24	23	23	23
2	31	50	0.4	33	0.606061	0.50303	23	23.4	23.7	23.55
2	32	67	0.298507	20	1	0.649254	22	22.4	22.2	22.3
2	33	22	0.909091	22	0.909091	0.909091	19	24.5	24.8	24.65
2	34	40	0.5	200	0.1	0.3	19	22.5	22.5	22.5
2	35	29	0.689655	25	0.8	0.744828	21	23.3	23.5	23.4
2	36	25	0.8	29	0.689655	0.744828	24	22	22.1	22.05
2	37	20	1	17	1.17647	1.08824	22	21	21.1	21.05
2	38	29	0.689655	40	0.5	0.594828	23	23.4	23	23.2
2	39	33	0.606061	50	0.4	0.50303	21	22.1	21.9	22
2	40	100	0.2	50	0.4	0.3	21	23.2	23	23.1
2	41	200	0.1	200	0.1	0.1	21	21.8	21.5	21.65
2	42	100	0.2	100	0.2	0.2	21	21	21.5	21.25
2	43	33	0.606061	33	0.606061	0.606061	24	26.5	26.3	26.4
2	44	22	0.909091	17	1.17647	1.04278	23	23.6	23.5	23.55
2	45	29	0.689655	25	0.8	0.744828	22	24.5	24	24.25
2	46	29	0.689655	40	0.5	0.594828	20	22.6	22.6	22.6
2	47	40	0.5	40	0.5	0.5	21	22.8	22.5	22.65
2	48	67	0.298507	100	0.2	0.249254	23	25.5	25	25.25
2	49	33	0.606061	33	0.606061	0.606061	19	25.6	25	25.3
2	50	29	0.689655	22	0.909091	0.799373	20	23.4	24	23.7
2	51	50	0.4	50	0.4	0.4	24	24.3	24.9	24.6
2	52	29	0.689655	29	0.689655	0.689655	24	23	22	22.5
2	53	25	0.8	40	0.5	0.65	16	22.3	22.5	22.4
2	54	40	0.5	66.6667	0.3	0.4	18	25.1	24.7	24.9
2	55	13.3333	1.5	20	1	1.25	21	24.9	24.8	24.85
2	56	100	0.2	28.5714	0.7	0.45	15	27.2	27	27.1

## Sheet: Weight MMT
Group	Code	RGrip	LGrip	Grip Ave	RHipFle	LHipFle	HipFle Ave	RKnEx	LKnEx	KnEx Ave	Rdor	Ldor	Dor Ave	RPla	RPlaGr	LPla	LPlaGr				Weight(kg)	RGrip	LGrip	Grip Ave	RHipFle	LHipFle	HipFlex Ave	RKnEx	LKnEx	KnEx Ave	Rdor	Ldor	Dor Ave
1	1	22.5	23	22.75	12.7	12	12.35	14.1	12.4	13.25	13.6	14.5	14.05	4	3	3	3	3.5			46	0.48913	0.5	0.494565	0.276087	0.26087	0.268478	0.306522	0.269565	0.288043	0.295652	0.315217	0.305435
1	2	22.5	20	21.25	14.2	13.3	13.75	16.4	12.2	14.3	15.6	16.6	16.1	8	3	9	4	8.5			46.8	0.480769	0.42735	0.45406	0.303419	0.284188	0.293803	0.350427	0.260684	0.305556	0.333333	0.354701	0.344017
1	3	26.5	24	25.25	12.5	12.1	12.3	19.5	20.4	19.95	18.1	18.6	18.35	20	4	20	4	20			61	0.434426	0.393443	0.413934	0.204918	0.198361	0.201639	0.319672	0.334426	0.327049	0.296721	0.304918	0.30082
1	4	45	42	43.5	29.2	25.4	27.3	24.9	26.3	25.6	28.4	25	26.7	15	4	22	4	18.5			66	0.681818	0.636364	0.659091	0.442424	0.384848	0.413636	0.377273	0.398485	0.387879	0.430303	0.378788	0.404545
1	5	21	17	19	7.1	9.7	8.4	15.6	12.3	13.95	14.7	15.3	15	1	3	0	3	0.5			55	0.381818	0.309091	0.345455	0.129091	0.176364	0.152727	0.283636	0.223636	0.253636	0.267273	0.278182	0.272727
1	6	36	32	34	14.4	17	15.7	25.4	21.5	23.45	25.5	27.9	26.7	6	3	7	3	6.5			63	0.571429	0.507937	0.539683	0.228571	0.269841	0.249206	0.403175	0.34127	0.372222	0.404762	0.442857	0.42381
1	7	42	37	39.5	18.3	18.8	18.55	23.1	21.6	22.35	27.6	26.1	26.85	25	5	20	4	22.5			74	0.567568	0.5	0.533784	0.247297	0.254054	0.250676	0.312162	0.291892	0.302027	0.372973	0.352703	0.362838
1	8	18	20	19	15.4	16.5	15.95	13.9	17.3	15.6	19.9	21.6	20.75	18	4	25	5	21.5			54	0.333333	0.37037	0.351852	0.285185	0.305556	0.29537	0.257407	0.32037	0.288889	0.368519	0.4	0.384259
1	9	39.5	38	38.75	22.9	18.9	20.9	23.6	23.2	23.4	25.9	25.4	25.65	5	3	4	3	4.5			65	0.607692	0.584615	0.596154	0.352308	0.290769	0.321538	0.363077	0.356923	0.36	0.398462	0.390769	0.394615
1	10	26	26	26	15.9	14.6	15.25	15	16.3	15.65	15.3	15	15.15	25	5	21	4	23			59.7	0.435511	0.435511	0.435511	0.266332	0.244556	0.255444	0.251256	0.273032	0.262144	0.256281	0.251256	0.253769
1	11	30	26	28	17.8	20.7	19.25	19.8	18.1	18.95	28.8	23	25.9	25	5	25	5	25			63	0.47619	0.412698	0.444444	0.28254	0.328571	0.305556	0.314286	0.287302	0.300794	0.457143	0.365079	0.411111
1	12	23	24	23.5	18.7	17.2	17.95	19.7	16.2	17.95	19.9	22.7	21.3	25	5	25	5	25			73.3	0.313779	0.327422	0.3206	0.255116	0.234652	0.244884	0.268759	0.22101	0.244884	0.271487	0.309686	0.290587
1	13	18	28	23	17.4	17.7	17.55	17.3	18.3	17.8	27.3	26.3	26.8	10	4	0	3	5			85	0.211765	0.329412	0.270588	0.204706	0.208235	0.206471	0.203529	0.215294	0.209412	0.321176	0.309412	0.315294
1	14	20	22	21	13.2	13.2	13.2	14.4	15.1	14.75	17.2	16.9	17.05	25	5	25	5	25			53	0.377358	0.415094	0.396226	0.249057	0.249057	0.249057	0.271698	0.284906	0.278302	0.324528	0.318868	0.321698
1	15	17	16	16.5	4.8	6.3	5.55	10.4	9.8	10.1	9.3	10.8	10.05	25	5	25	5	25			37	0.459459	0.432432	0.445946	0.12973	0.17027	0.15	0.281081	0.264865	0.272973	0.251351	0.291892	0.271622
1	16	30	30	30	14.6	14.8	14.7	17	14.6	15.8	20.9	19	19.95	25	5	25	5	25			67	0.447761	0.447761	0.447761	0.21791	0.220896	0.219403	0.253731	0.21791	0.235821	0.31194	0.283582	0.297761
1	17	41	39	40	26.7	28.3	27.5	29.5	26.3	27.9	32.7	27.5	30.1	25	5	25	5	25			66	0.621212	0.590909	0.606061	0.404545	0.428788	0.416667	0.44697	0.398485	0.422727	0.495455	0.416667	0.456061
1	18	28	26	27	12.7	13.2	12.95	17.6	19.8	18.7	17.7	20.5	19.1	13	4	13	4	13			65	0.430769	0.4	0.415385	0.195385	0.203077	0.199231	0.270769	0.304615	0.287692	0.272308	0.315385	0.293846
1	19	28	28	28	12.4	14.8	13.6	16.1	14.1	15.1	16.2	20.3	18.25	14	4	6	3	10			55	0.509091	0.509091	0.509091	0.225455	0.269091	0.247273	0.292727	0.256364	0.274545	0.294545	0.369091	0.331818
1	20	30	29	29.5	16.3	15.7	16	17.1	14.4	15.75	21.3	20.2	20.75	25	5	25	5	25			59	0.508475	0.491525	0.5	0.266102	0.289831	0.277966	0.361017	0.342373	0.351695	0.361017	0.342373	0.351695
1	21	32	30	31	13.7	18.2	15.95	17.1	19.6	18.35	24.6	23	23.8	25	5	25	5	25			68.5	0.467153	0.437956	0.452555	0.2	0.265693	0.232847	0.249635	0.286131	0.267883	0.359124	0.335766	0.347445
1	22	37	42	39.5	23.3	29.8	26.55	23.8	28.3	26.05	22.3	29.4	25.85	8	3	8	3	8			65	0.569231	0.646154	0.607692	0.358462	0.458462	0.408462	0.366154	0.435385	0.400769	0.343077	0.452308	0.397692
1	23	44	38	41	20	24.6	22.3	36.5	32	34.25	29.3	33.4	31.35	7	3	1	3	4			80	0.55	0.475	0.5125	0.25	0.3075	0.27875	0.45625	0.4	0.428125	0.36625	0.4175	0.391875
1	24	24	24	24	9.1	10.5	9.8	16.3	17.1	16.7	30.9	32.4	31.65	19	4	24	4	21.5			45	0.533333	0.533333	0.533333	0.202222	0.233333	0.217778	0.362222	0.38	0.371111	0.686667	0.72	0.703333
1	25	37	34	35.5	19.6	17.1	18.35	15.3	15.1	15.2	18.5	15.2	16.85	25	5	25	5	25			63	0.587302	0.539683	0.563492	0.311111	0.271429	0.29127	0.242857	0.239683	0.24127	0.293651	0.24127	0.26746
1	26	40	38	39	21.5	20	20.75	25.3	24.2	24.75	26.2	25.8	26	25	5	25	5	25			66	0.606061	0.575758	0.590909	0.325758	0.30303	0.314394	0.383333	0.366667	0.375	0.39697	0.390909	0.393939
2	27	22.5	22	22.25	10.6	8.4	9.5	16.3	14.9	15.6	15.4	14.6	15	2	3	3	3	2.5			45	0.5	0.488889	0.494444	0.235556	0.186667	0.211111	0.362222	0.331111	0.346667	0.342222	0.324444	0.333333
2	28	25	28	26.5	17.6	18.6	18.1	21.7	20.9	21.3	19.6	21.7	20.65	20	4	20	4	20			56	0.446429	0.5	0.473214	0.314286	0.332143	0.323214	0.3875	0.373214	0.380357	0.35	0.3875	0.36875
2	29	38	38	38	24.5	27	25.75	24.4	24.1	24.25	19.3	20.3	19.8	25	5	15	4	20			66	0.575758	0.575758	0.575758	0.371212	0.409091	0.390152	0.369697	0.365152	0.367424	0.292424	0.307576	0.3
2	30	20	20	20	9.2	9.2	9.2	11.2	11.7	11.45	13.9	14.8	14.35	25	5	22	4	23.5			60	0.333333	0.333333	0.333333	0.153333	0.153333	0.153333	0.186667	0.195	0.190833	0.231667	0.246667	0.239167
2	31	26	22	24	18.4	18.6	18.5	15	14.7	14.85	18.5	18.8	18.65	23	4	20	4	21.5			62	0.419355	0.354839	0.387097	0.296774	0.3	0.298387	0.241935	0.237097	0.239516	0.298387	0.303226	0.300806
2	32	20	15	17.5	7	7.4	7.2	12.5	14	13.25	18.5	15.6	17.05	3	3	13	4	8			66	0.30303	0.227273	0.265152	0.106061	0.112121	0.109091	0.189394	0.212121	0.200758	0.280303	0.236364	0.258333
2	33	34	33	33.5	19.3	13	16.15	20.1	18.7	19.4	22.5	24.8	23.65	12	4	8	3	10			75	0.453333	0.44	0.446667	0.257333	0.173333	0.215333	0.268	0.249333	0.258667	0.3	0.330667	0.315333
2	34	18	15	16.5	11.7	10.6	11.15	17.7	15.9	16.8	16.9	15.6	16.25	4	3	7	3	5.5			74	0.243243	0.202703	0.222973	0.158108	0.143243	0.150676	0.239189	0.214865	0.227027	0.228378	0.210811	0.219595
2	35	18	16	17	10.7	13.1	11.9	18	19.2	18.6	15.9	17.9	16.9	23	4	20	4	21.5			61	0.295082	0.262295	0.278689	0.17541	0.214754	0.195082	0.295082	0.314754	0.304918	0.260656	0.293443	0.277049
2	36	18	14	16	9.2	7.8	8.5	8	7.7	7.85	10.2	10.2	10.2	0	3	0	3	0			60	0.3	0.233333	0.266667	0.153333	0.13	0.141667	0.133333	0.128333	0.130833	0.17	0.17	0.17
2	37	26.5	26.5	26.5	12.2	10.9	11.55	16.6	16.1	16.35	17.4	20.2	18.8	3	3	11	4	7			50	0.53	0.53	0.53	0.244	0.218	0.231	0.332	0.322	0.327	0.348	0.404	0.376
2	38	18	19	18.5	11.2	14.8	13	14.3	17.5	15.9	15.9	15.6	15.75	25	5	25	5	25			50	0.36	0.38	0.37	0.224	0.296	0.26	0.286	0.35	0.318	0.318	0.312	0.315
2	39	21	20	20.5	6.8	8.7	7.75	10.9	13.1	12	17.2	15.9	16.55	0	3	0	3	0			58	0.362069	0.344828	0.353448	0.117241	0.15	0.133621	0.187931	0.225862	0.206897	0.296552	0.274138	0.285345
2	40	18	16.5	17.25	9.7	9	9.35	12.7	11.9	12.3	12.3	10.7	11.5	0	3	0	3	0			68	0.264706	0.242647	0.253676	0.142647	0.132353	0.1375	0.186765	0.175	0.180882	0.180882	0.157353	0.169118
2	41	15	15.5	15.25	8.3	10	9.15	11.4	13.8	12.6	11.1	11.3	11.2	21	4	13	4	17			64	0.234375	0.242188	0.238281	0.129688	0.15625	0.142969	0.178125	0.215625	0.196875	0.173437	0.176563	0.175
2	42	17	16	16.5	12.1	11.5	11.8	12.5	10.9	11.7	14.2	14.1	14.15	0	3	0	3	0			61	0.278689	0.262295	0.270492	0.198361	0.188525	0.193443	0.204918	0.178689	0.191803	0.232787	0.231148	0.231967
2	43	36	35	35.5	31	25.4	28.2	30.1	30.8	30.45	24.1	29	26.55	2	3	1	3	1.5			74	0.486486	0.472973	0.47973	0.418919	0.343243	0.381081	0.406757	0.416216	0.411486	0.325676	0.391892	0.358784
2	44	33	27	30	14	23.8	18.9	22.3	24.8	23.55	24.6	28.1	26.35	0	3	7	3	3.5			70	0.471429	0.385714	0.428571	0.2	0.34	0.27	0.318571	0.354286	0.336429	0.351429	0.401429	0.376429
2	45	28	23	25.5	10.5	10.5	10.5	14.1	14	14.05	16.8	17.1	16.95	9	3	7	3	8			74.5	0.375839	0.308725	0.342282	0.14094	0.14094	0.14094	0.189262	0.187919	0.188591	0.225503	0.22953	0.227517
2	46	18	16	17	9.4	9.9	9.65	16	16.8	16.4	21.1	20.8	20.95	0	3	0	3	0			104	0.173077	0.153846	0.163462	0.0903846	0.0951923	0.0927885	0.153846	0.161538	0.157692	0.202885	0.2	0.201442
2	47	16	18	17	12.4	12.7	12.55	15.8	14.5	15.15	13.3	13.3	13.3	25	5	25	5	25			55	0.290909	0.327273	0.309091	0.225455	0.230909	0.228182	0.287273	0.263636	0.275455	0.241818	0.241818	0.241818
2	48	20	23	21.5	17.1	16.5	16.8	20.1	19.5	19.8	16.2	18.6	17.4	25	5	10	3	17.5			70	0.285714	0.328571	0.307143	0.244286	0.235714	0.24	0.287143	0.278571	0.282857	0.231429	0.265714	0.248571
2	49	32	28	30	25.4	27.6	26.5	28.6	29	28.8	50.2	48.4	49.3	13	4	25	5	19			76	0.421053	0.368421	0.394737	0.334211	0.363158	0.348684	0.376316	0.381579	0.378947	0.660526	0.636842	0.648684
2	50	25	22	23.5	14.1	13.3	13.7	18.6	17.8	18.2	15.5	15.1	15.3	25	5	22	4	23.5			64	0.390625	0.34375	0.367188	0.220312	0.207813	0.214062	0.290625	0.278125	0.284375	0.242188	0.235937	0.239063
2	51	34	29	31.5	20.3	17.1	18.7	21.9	24.9	23.4	21.2	26	23.6	25	5	25	5	25			69	0.492754	0.42029	0.456522	0.294203	0.247826	0.271014	0.317391	0.36087	0.33913	0.307246	0.376812	0.342029
2	52	22	16	19	9.9	10.9	10.4	11.7	14.6	13.15	10.6	14.8	12.7	20	4	20	4	20			58	0.37931	0.275862	0.327586	0.17069	0.187931	0.17931	0.201724	0.251724	0.226724	0.182759	0.255172	0.218966
2	53	22	20	21	15.3	15.8	15.55	14.4	14.9	14.65	12.1	18.5	15.3	13	4	0	3	6.5			60	0.366667	0.333333	0.35	0.255	0.263333	0.259167	0.24	0.248333	0.244167	0.201667	0.308333	0.255
2	54	25	34	29.5	12.6	14.5	13.55	16.6	16.3	16.45	19.8	17.5	18.65	13	4	15	4	14			57	0.438596	0.596491	0.517544	0.221053	0.254386	0.237719	0.291228	0.285965	0.288596	0.347368	0.307018	0.327193
2	55	37	35	36	22.4	26.6	24.5	19	18.9	18.95	21.9	19	20.45	25	5	0	3	12.5			66	0.560606	0.530303	0.545455	0.339394	0.40303	0.371212	0.287879	0.286364	0.287121	0.331818	0.287879	0.309848
2	56	57	41	49	25.6	20.5	23.05	22.2	21.2	21.7	25.5	24.5	25	25	5	23	4	24			88	0.647727	0.465909	0.556818	0.290909	0.232955	0.261932	0.252273	0.240909	0.246591	0.289773	0.278409	0.284091

## Sheet: Cutaneous
Group	Code	Cu1	Cu5	Heel
1	1	3.22	2.83	3.22
1	2	3.61	3.61	3.61
1	3	3.61	3.84	3.84
1	4	3.61	3.84	3.84
1	5	3.84	3.84	3.84
1	6	3.84	3.84	3.84
1	7	3.84	3.84	3.84
1	8	3.84	3.84	3.84
1	9	3.84	3.84	3.84
1	10	3.84	4.08	4.08
1	11	4.17	4.08	4.08
1	12	4.17	4.17	4.17
1	13	4.08	4.17	4.17
1	14	4.08	4.17	4.17
1	15	4.08	4.17	4.17
1	16	4.08	4.17	4.17
1	17	4.08	4.31	4.31
1	18	4.17	4.56	4.56
1	19	4.17	4.31	4.31
1	20	3.84	4.08	4.08
1	21	3.84	4.08	4.08
1	22	3.61	2.83	3.22
1	23	4.74	4.56	5.18
1	24	3.61	3.61	3.61
1	25	4.08	4.17	4.17
1	26	3.84	3.84	3.84
2	27	3.61	3.22	3.61
2	28	4.17	3.61	3.84
2	29	3.84	4.17	4.08
2	30	3.61	3.84	4.17
2	31	3.84	4.08	4.17
2	32	3.84	3.84	3.84
2	33	3.61	4.17	3.84
2	34	3.84	4.31	4.17
2	35	3.84	4.17	4.31
2	36	4.56	4.08	4.17
2	37	3.61	4.08	3.84
2	38	4.08	4.31	4.31
2	39	3.84	4.17	4.08
2	40	3.61	4.31	4.17
2	41	4.31	3.84	4.08
2	42	4.17	4.08	4.31
2	43	3.84	4.56	4.56
2	44	4.08	4.17	4.08
2	45	4.08	4.17	4.56
2	46	3.61	4.31	4.56
2	47	4.08	4.08	4.56
2	48	4.17	3.84	4.08
2	49	4.31	4.31	4.17
2	50	3.84	4.31	4.31
2	51	3.22	4.17	4.08
2	52	3.61	3.84	4.17
2	53	4.31	5.07	4.17
2	54	4.17	3.84	4.08
2	55	4.31	4.08	4.17
2	56	4.17	4.17	4.17

## Sheet: FABQ
Code	FABQ-1	FABQ-2	FABQ-3	FABQ-4	FABQ-5	FABQ-6	FABQ-7	FABQ-8	FABQ-9	FABQ-10	FABQ-11	FABQ-12	FABQ-13	FABQ-14	FABQ-15	FABQ-16	Total
27	3	3	5	6	3	5	3	0	0	2	2	0	2	0	0	0	34
28	5	3	5	3	4	6	5	0	3	3	4	3	3	4	4	4	59
29	6	4	5	6	6	5	5	0	0	0	0	0	0	5	5	5	52
30	3	1	3	6	3	3	2	0	6	4	3	1	0	0	0	0	35
31	0	0	0	2	2	6	0	0	0	0	0	0	0	6	0	0	16
32	5	5	3	3	3	3	5	6	5	3	3	3	5	3	0	0	55
33	3	3	4	4	5	6	6	0	3	6	6	3	3	0	0	0	52
34	0	6	5	6	5	6	6	0	6	6	6	6	5	5	6	3	77
35	3	4	4	6	3	3	4	0	0	4	4	5	3	3	3	6	55
36	3	0	0	4	0	0	0	0	0	0	0	0	0	6	6	6	25
37	6	3	5	6	6	3	6	0	3	6	5	6	6	6	6	6	79
38	0	5	5	4	3	0	0	0	0	1	1	6	6	5	6	6	48
39	0	5	1	1	4	3	4	0	4	5	5	4	4	4	4	4	52
40	5	5	3	4	3	1	4	0	1	1	3	3	3	3	3	2	44
41	5	5	5	5	6	1	4	0	1	4	3	0	0	0	0	0	39
42	0	6	6	6	6	6	5	0	6	5	5	4	4	4	3	3	69
43	4	1	1	1	5	4	5	0	4	5	2	2	2	2	2	2	42
44	5	5	5	6	3	5	5	0	3	6	5	3	3	3	3	3	63
45	4	3	3	5	5	4	3	0	2	2	2	2	2	2	2	2	43
46	5	5	5	4	2	3	3	0	3	3	3	3	3	2	1	0	45
47	0	6	6	6	6	0	3	0	0	3	3	0	0	0	0	0	33
48	6	6	6	6	6	6	6	0	4	4	4	6	4	6	4	3	77
49	1	3	3	6	3	1	3	0	1	5	1	0	0	0	0	0	27
50	5	3	3	5	5	5	2	0	1	2	1	1	1	1	5	5	45
51	3	0	3	6	6	6	6	0	6	6	6	3	2	0	0	0	53
52	3	4	3	6	6	0	6	0	5	5	4	5	1	4	3	3	34
53	3	4	5	6	6	5	5	0	5	5	5	3	3	6	6	0	35
54	0	0	1	3	3	5	5	0	5	5	5	4	4	4	3	3	50
55	2	2	2	0	0	6	1	0	0	0	0	0	0	0	0	0	13
56	4	2	3	4	3	6	2	0	1	2	1	2	1	3	4	2	40

## Sheet: ODI
Code	ODI-1	ODI-2	ODI-3	ODI-4	ODI-5	ODI-6	ODI-7	ODI-8	ODI-9	ODI-10	Total
27	1	1	1	0	3	3	0	1	1	1	12
28	1	1	1	1	2	1	1	1	1	2	12
29	2	0	1	0	2	1	2	1	1	2	12
30	0	0	0	0	0	1	1	0	0	1	3
31	1	1	2	0	1	3	1	0	1	2	12
32	0	0	1	0	1	2	1	1	1	1	8
33	1	1	1	0	0	2	1	1	1	2	10
34	2	1	1	1	1	4	2	2	1	5	20
35	1	0	1	1	0	1	1	1	1	1	8
36	2	1	4	2	1	2	2	3	1	2	20
37	0	0	2	0	2	4	0	2	1	2	13
38	2	0	3	0	1	3	1	2	1	3	16
39	1	1	1	3	0	1	0	3	1	2	13
40	1	0	4	2	3	3	1	1	1	1	17
41	1	1	1	1	2	1	2	0	1	1	11
42	1	1	4	2	4	4	4	3	4	3	30
43	0	0	1	2	1	3	1	1	2	1	12
44	1	1	1	1	2	2	1	0	0	1	10
45	0	0	0	0	0	0	1	0	0	0	1
46	2	1	2	3	3	3	1	0	1	2	18
47	4	1	4	0	2	2	2	1	1	3	20
48	1	0	3	0	0	3	5	3	1	2	18
49	1	1	1	0	0	1	1	1	1	1	8
50	1	1	2	1	1	1	1	1	1	2	12
51	0	0	2	0	0	1	1	0	0	2	6
52	2	2	3	2	3	3	3	3	1	3	25
53	1	0	0	0	0	2	0	0	0	0	3
54	0	1	1	1	1	0	0	0	0	1	1
55	2	1	1	0	2	1	0	0	0	1	8
56	1	0	0	1	3	2	0	1	1	2	11

## Sheet: Balance
Group	Code	First Trial - 2kg	Second Trial - 4kg	Third Trial - 4kg	Fourth Trial - 2kg
1	1		1	1
1	2
1	3		1
1	4
1	5
1	6
1	7
1	8
1	9
1	10		1
1	11
1	12		1	1
1	13
1	14
1	15
1	16
1	17	1
1	18
1	19
1	20
1	21
1	22
1	23
1	24
1	25	1		1
1	26		1	1	1
2	27
2	28
2	29
2	30
2	31
2	32		1
2	33		1
2	34
2	35		1
2	36		1	1
2	37		1
2	38
2	39		1
2	40		1
2	41		1		1
2	42
2	43
2	44
2	45
2	46		1	1	1
2	47		1	1
2	48			1
2	49
2	50
2	51
2	52
2	53
2	54		1	1
2	55		1
2	56

## Sheet: FP 
Group	Code	Foot length	Task	Trajectory_APML	Peak_AP	Peak_ML	Peak_AP_v	Peak_ML_v	DispX	DispY	Ellipse_Area	RMSquare_COP_AP	RMSquare_COP_ML	RMSquare_VEL_AP	RMSquare_VEL_ML	Recovery_duration_AP1 (ms)	LateCOP	Task	Trajectory_APML	Peak_AP	Peak_ML	Peak_AP_v	Peak_ML_v	DispX	DispY	Ellipse_Area	RMSquare_COP_AP	RMSquare_COP_ML	RMSquare_VEL_AP	RMSquare_VEL_ML	Recovery_duration_AP1 (ms)	LateCOP
1	1	222.5	Release2	0.474446	0.158285	0.0527278	0.00135602	0.000318471	0.0837227	0.0949536	0.0688411	0.0894666	0.0198097	0.000156606	8.63507e-05	1497.85	354	Release4
1	2	216	Release2	0.643891	0.169081	0.0335165	0.00139551	0.000204697	0.0603689	0.120621	0.0346901	0.0997572	0.0145607	0.000131308	5.07433e-05	2969.57	363	Release4	0.830218	0.302327	0.0463822	0.0023084	0.000288362	0.0882297	0.130208	0.0587484	0.225927	0.0211851	0.000137866	9.24015e-05	1616.64	470.5
1	3	239	Release2	0.707027	0.20775	0.0209508	0.00179214	0.000258725	0.0598705	0.151054	0.0366886	0.122386	0.0235462	0.000167912	5.32144e-05	2517.22	477	Release4	0.877585	0.27599	0.0707467	0.00233775	0.000352634	0.0968142	0.210205	0.0521586	0.158514	0.0127412	0.000201712	8.01236e-05	1163.24	429
1	4	256	Release2	0.700659	0.195239	0.0346279	0.00100304	0.000216855	0.0664568	0.119278	0.0303848	0.0598151	0.0116253	0.000174539	6.28707e-05	1095	338	Release4	0.743371	0.330993	0.0456952	0.00209918	0.000414989	0.0763004	0.150423	0.0565713	0.209174	0.0264342	0.000136194	8.43536e-05	2081.84	345
1	5	217.5	Release2	0.294155	0.00598008	0.0415194	0.000122431	0.000106512	0.107591	0.101761	0.0970642	0.0325002	0.0152831	0.000196449	4.69861e-05	2619.63	417.273	Release4	1.05553	0.360695	0.0979622	0.00265091	0.000727081	0.130635	0.284333	0.122492	0.185099	0.0394282	0.000231302	0.000109175	1975.27	400.895
1	6	244.5	Release2	1.06699	0.291275	0.0533386	0.00280258	0.000749475	0.131417	0.195973	0.114702	0.169467	0.0239617	0.000198462	0.000183912	2421.44	311	Release4	1.08177	0.415629	0.0951882	0.00340397	0.000682301	0.158916	0.247705	0.17509	0.271804	0.0456404	0.000210942	0.000171044	2686.86	364.5
1	7	256	Release2	0.765695	0.267074	0.0306757	0.00193941	0.000115939	0.0601225	0.220978	0.0433897	0.145499	0.0178907	0.000222766	7.07389e-05	1230.83	371	Release4	1.08825	0.337053	0.0537006	0.00261388	0.000996101	0.109072	0.235362	0.0947071	0.213618	0.030151	0.000254277	0.000156619	2554.61	345
1	8	219	Release2	1.26121	0.400912	0.0309108	0.00328753	0.000378899	0.0881573	0.228452	0.0788157	0.217873	0.0341677	0.00035278	0.000120333	2344.55	302	Release4	1.55372	0.536995	0.0516348	0.00495967	0.000353174	0.109294	0.313349	0.151372	0.294744	0.0330573	0.000301106	0.000121999	1302.28	296.5
1	9	247.5	Release2	0.165428	0.0484366	0.0156432	0.000603097	0.000159869	0.0540426	0.0461459	0.0229339	0.112006	0.0239617	7.79354e-05	3.38443e-05	1105.47	308	Release4	1.05553	0.096855	0.0131781	0.00083448	0.000347583	0.0328854	0.0651036	0.122492	0.185099	0.006381	8.45071e-05	6.35029e-05	1472.43	348.5
1	10	230	Release2	0.791451	0.193808	0.0778208	0.0015361	0.000322776	0.119015	0.152639	0.0888716	0.0716548	0.0243144	0.000233042	5.89383e-05	1856.36	299	Release4	1.08486	0.354722	0.124419	0.00191944	0.00261433	0.288388	0.318459	0.139192	0.155484	0.0704549	0.000255829	0.000109175	2659.03	566
1	11	241.5	Release2	0.324633	0.118349	0.0643754	0.00066006	0.000193799	0.0807626	0.0763785	0.021423	0.0780882	0.0175608	0.000127344	8.16048e-05	726	441	Release4	0.712155	0.230134	0.0517535	0.00150048	0.000258216	0.0702335	0.167412	0.0431458	0.125879	0.0270523	0.000128491	6.88482e-05	2081.84	359
1	12	230	Release2	0.548423	0.146017	0.0359276	0.00100676	0.000182702	0.0702219	0.231642	0.0242589	0.0780629	0.0138295	0.000203258	5.59766e-05	1325	352	Release4
1	13	256.5	Release2	0.303421	0.118554	0.0289355	0.000817362	0.000118013	0.0677996	0.0524557	0.031097	0.0849338	0.0263229	8.76965e-05	5.57255e-05	805	417.273	Release4	0.786969	0.238198	0.0294642	0.00205525	0.000151722	0.0632624	0.213141	0.0448052	0.118538	0.0186314	0.000238848	7.97416e-05	2502.43	295
1	14	215.5	Release2	1.02499	0.327272	0.0764781	0.00268371	0.000349084	0.174478	0.226485	0.0674029	0.179152	0.0324718	0.000255606	0.000134937	1675.26	372.5	Release4	0.776976	0.238923	0.0625229	0.00222678	0.000514488	0.0874119	0.167119	0.0554761	0.117056	0.0134806	0.000177216	9.28153e-05	3588.83	281.5
1	15	219	Release2	0.753191	0.153107	0.0502862	0.00133422	0.000389122	0.0947423	0.113818	0.0494216	0.0801773	0.0304248	0.00020428	0.000132704	2527.57	346	Release4	1.97611	0.523877	0.154089	0.00351952	0.000727081	0.130635	0.4278	0.198997	0.28509	0.0529069	0.000281881	0.000195545	3526.59	509.5
1	16	211	Release2	1.23397	0.236409	0.0514146	0.00287147	0.000327874	0.0615482	0.191085	0.037089	0.0752799	0.0288881	0.000305512	6.51319e-05	2481.07	251	Release4	2.27087	0.475871	0.0647259	0.00465726	0.00110861	0.19714	0.472441	0.134814	0.185099	0.113381	0.000231302	0.000109175	2959.25	508
1	17	245.5	Release2	1.00157	0.371419	0.0453934	0.00370209	0.000772781	0.121414	0.219971	0.0888334	0.204524	0.0370121	0.000202029	7.8118e-05	2091.63	464	Release4	1.37691	0.495787	0.0442183	0.0047921	0.000695167	0.110425	0.290302	0.102658	0.265518	0.0242655	0.000182669	9.15928e-05	2110.64	467.5
1	18	234.5	Release2	0.651852	0.201126	0.0800365	0.00120383	0.000349084	0.217275	0.149311	0.0706493	0.0985442	0.0339587	0.000158137	0.000184141	1343.11	431	Release4	1.0981	0.344252	0.127963	0.00212487	0.00241984	0.25855	0.262191	0.108111	0.160846	0.050326	0.000211002	0.000164738	2081.84	400.895
1	19	237	Release2	0.594343	0.327631	0.0245068	0.00193325	0.000436576	0.0880636	0.190823	0.053488	0.0727838	0.0290266	0.000185633	0.000107792	1374.42	385.576	Release4	1.08652	0.243592	0.0292669	0.00160902	0.000170709	0.100317	0.175079	0.0995689	0.131861	0.0348349	0.000285778	9.43006e-05	1345.37	404
1	20	256	Release2	0.900647	0.303315	0.0226879	0.00178977	0.000404174	0.0815276	0.17666	0.0544316	0.0673819	0.0268723	0.000171855	9.97914e-05	1374.42	385.576	Release4	0.63494	0.225513	0.0270948	0.0014896	0.000158039	0.0928713	0.162084	0.0848278	0.122075	0.0322495	0.000264568	8.73018e-05	1099.86	520.5
1	21	256	Release2	0.649858	0.303315	0.0226879	0.00178977	0.000404174	0.0815276	0.17666	0.0495182	0.0673819	0.0268723	0.000171855	9.97914e-05	1834.76	453.5	Release4	0.63494	0.225513	0.0270948	0.0014896	0.000158039	0.0928713	0.162084	0.100537	0.144681	0.0382216	0.000313562	0.000103469	1440.1	430
1	22	252.5	Release2	0.131207	0.32288	0.0672466	0.0019513	0.000384574	0.126673	0.335587	0.13584	0.152265	0.0251279	0.000262063	7.87775e-05	1387.49	616.5	Release4	1.08553	0.500058	0.0429892	0.00323042	0.000454362	0.107781	0.244333	0.125541	0.228726	0.0247901	0.00034095	8.18347e-05	1179.2	318.5
1	23	241.5	Release2	0.738904	0.275937	0.0517198	0.00178639	0.000443346	0.106751	0.193552	0.0689404	0.178682	0.0224247	0.000232077	0.000114501	1218.11	456.5	Release4	1.31868	0.471788	0.0967068	0.0030522	0.000497867	0.11997	0.341281	0.136512	0.283546	0.0509408	0.000285722	0.000113295	1497.7	358.5
1	24	215.5	Release2	0.986659	0.426118	0.0602318	0.00292	0.000388355	0.118294	0.248852	0.091725	0.115006	0.0290676	0.0003018	0.000141332	1239.71	336.5	Release4	1.5587	0.650755	0.029287	0.00265091	0.000312539	0.13571	0.345576	0.206299	0.219668	0.0340175	0.000358342	0.000138373	2075.22	400.895
1	25	240.5	Release2	1.18619	0.31603	0.115499	0.0030122	0.000369187	0.144323	0.224337	0.101093	0.122842	0.0239617	0.000220128	0.000127377	1410.59	358.5	Release4	0.608191	0.168172	0.0780971	0.00124202	0.000225787	0.0948926	0.115299	0.12672	0.0738804	0.0545057	0.000293621	6.4847e-05	2075.22	400.895
1	26	246	Release2	1.67108	0.410098	0.0782636	0.0018077	0.000349084	0.110985	0.385275	0.0952878	0.215606	0.0393784	0.000379344	0.00021312	1454.73	417.273	Release4
2	27	212.5	Release2	0.842373	0.320498	0.0781665	0.00243295	0.00135743	0.149036	0.194693	0.116457	0.207411	0.0260905	0.000321165	0.000195171	791.851	504	Release4	1.10702	0.357305	0.15453	0.00237979	0.00332809	0.311359	0.263486	0.152157	0.230856	0.0842029	0.000451583	0.000347118	504.364	561
2	28	212.5	Release2	2.29422	0.50323	0.139121	0.00209586	0.00118121	0.287804	0.52395	0.350437	0.224965	0.0760692	0.000241571	0.000298077	1800.06	342.5	Release4	2.47414	0.784459	0.160724	0.00541907	0.00107767	0.496682	0.539798	0.629244	0.496217	0.0776541	0.000458495	0.00034045	3523.57	441.5
2	29	222.5	Release2	0.941834	0.297358	0.0269887	0.00314884	0.000334576	0.0558385	0.257473	0.0108001	0.141534	0.0178857	0.000389447	0.000109708	1690.6	320.5	Release4	1.08773	0.365588	0.0476459	0.00399263	0.000563974	0.0704952	0.269393	0.0395881	0.213932	0.0133812	0.000232022	7.29729e-05	2544.87	321.5
2	30	238	Release2	0.976076	0.283448	0.0613893	0.00229185	0.00113787	0.177841	0.251153	0.0741333	0.128745	0.0402941	0.00022887	9.52738e-05	2077.11	460.5	Release4	2.0265	0.541349	0.0885354	0.00370092	0.00200622	0.291335	0.475088	0.422352	0.228025	0.113393	0.00032947	0.00029003	3247.34	455.5
2	31	230	Release2	0.951661	0.286681	0.0469518	0.00140579	0.000248945	0.101843	0.224615	0.0660235	0.143334	0.034491	0.000224908	9.65859e-05	1700.2	642.5	Release4	1.80796	0.49155	0.0834043	0.00397828	0.000683359	0.164532	0.404318	0.138721	0.209542	0.0473965	0.000335044	0.000131101	2892.86	338.5
2	32	235.5	Release2	0.957663	0.303559	0.0323928	0.00233607	0.000279923	0.108916	0.24452	0.0926415	0.150966	0.0430063	0.000184792	7.19677e-05	1845.84	634	Release4	1.28986	0.480278	0.0518563	0.00440091	0.000331683	0.104912	0.34021	0.131359	0.166543	0.0261786	0.000216117	9.54266e-05	1641.04	454
2	33	223	Release2	1.11484	0.326903	0.086256	0.00198518	0.00060467	0.131879	0.298799	0.0774219	0.146825	0.0418442	0.000220066	8.62566e-05	1884.17	703.5	Release4	1.30847	0.479365	0.10662	0.00298967	0.000920282	0.152205	0.282467	0.117541	0.247605	0.0437543	0.000192472	0.000111317	2911.37	500
2	34	246.5	Release2	1.04501	0.347466	0.0554818	0.00238901	0.000194207	0.0839775	0.244789	0.0573327	0.153073	0.0266142	0.000189967	5.60347e-05	2601.12	398	Release4	1.44547	0.489945	0.0635638	0.00367295	0.000343528	0.0974023	0.34275	0.109363	0.265252	0.034103	0.000191918	8.66006e-05	2376.21	634
2	35	225	Release2	0.370734	0.115005	0.0367419	0.000666406	0.000201678	0.0608258	0.100489	0.031157	0.0597885	0.0113343	0.000123784	5.08725e-05	1917.88	366	Release4	0.912348	0.317219	0.0362385	0.00222927	0.000786788	0.0892736	0.216126	0.0336261	0.167333	0.016768	0.000153237	0.000178274	2619.76	350
2	36	234	Release2	1.04399	0.300822	0.114585	0.00231184	0.00183168	0.159951	0.251063	0.0550037	0.156652	0.0303638	0.000175091	0.000133832	2982.05	429.5	Release4
2	37	220.5	Release2	0.61379	0.133815	0.02794	0.00127327	0.000121998	0.0621898	0.107567	0.0399631	0.0411494	0.0151398	0.000157147	4.58578e-05	2009.98	341.5	Release4	0.955922	0.243545	0.0930092	0.00192327	0.00150473	0.21312	0.205401	0.0970625	0.136507	0.0265483	0.000153796	6.52543e-05	2364.44	511.1
2	38	210.5	Release2	1.03507	0.31773	0.0674954	0.00229127	0.000474941	0.103753	0.214733	0.087621	0.169768	0.0268443	0.000181763	7.11024e-05	3075.67	329	Release4	1.26906	0.44271	0.0830861	0.00305152	0.000753471	0.165176	0.307586	0.151524	0.253493	0.0476307	0.000267374	0.000135389	2435.4	345.5
2	39	232	Release2	0.517507	0.159928	0.042933	0.00086439	0.000144725	0.0798141	0.156486	0.0408878	0.0541409	0.0199133	0.000156088	6.90705e-05	1082.12	425.5	Release4	0.848685	0.241395	0.0421212	0.00165988	0.000228055	0.0687203	0.209633	0.0313721	0.105285	0.0206666	0.000181086	8.90969e-05	3376.35	424
2	40	220	Release2	0.557575	0.0930962	0.0645553	0.00088593	0.000181013	0.102213	0.143248	0.0327622	0.0370152	0.0229902	0.000153959	7.67943e-05	2262.57	366.5	Release4	2.37553	0.333404	0.195775	0.00159334	0.00227777	0.362022	0.225645	0.140935	0.160801	0.0683348	0.000506727	0.000394683	1211.91	958
2	41	231	Release2	0.876077	0.196774	0.0597527	0.00167611	0.000238599	0.0822526	0.271182	0.0382308	0.063004	0.0129422	0.0001874	8.0391e-05	2744.6	319	Release4	0.876077	0.196774	0.0597527	0.00167611	0.000238599	0.0822526	0.317142	0.174707	0.235942	0.0575674	0.000252497	0.00014365	2213.91	701.5
2	42	216.5	Release2	0.699785	0.184139	0.0581846	0.00160859	0.000582815	0.100243	0.16816	0.0643626	0.0796756	0.031775	0.00020321	0.000117998	1505.59	577.5	Release4	1.03215	0.240007	0.0551202	0.00197859	0.000829484	0.0896833	0.18346	0.0672158	0.103262	0.0336464	0.000287711	0.000125476	2120.17	453
2	43	212.5	Release2	1.08221	0.341813	0.0389153	0.00207957	0.000522769	0.085789	0.288459	0.0604159	0.163016	0.0269025	0.000234822	8.82482e-05	1861.72	500	Release4	1.23174	0.335974	0.0686583	0.00232969	0.000367056	0.115698	0.273914	0.104763	0.156909	0.0341611	0.000194237	9.17936e-05	3368.34	418.5
2	44	235.5	Release2	1.20123	0.335555	0.0077301	0.00222693	0.000186409	0.138007	0.213543	0.18339	0.136044	0.0487881	0.000262598	6.26973e-05	2419.51	689.5	Release4	1.12725	0.385796	0.0275716	0.0026091	0.000651098	0.118615	0.253916	0.182826	0.181446	0.0293021	0.000332481	9.5281e-05	2603.96	536.5
2	45	242.5	Release2	0.776477	0.255383	0.0505775	0.0022216	0.000453564	0.158221	0.161736	0.101232	0.0939802	0.0361374	0.000223654	7.9877e-05	2552.71	293	Release4	1.1032	0.358572	0.0461774	0.00274702	0.000668229	0.141997	0.185412	0.140716	0.148849	0.0278654	0.000259826	0.000103494	1352.9	649.5
2	46	226	Release2	1.31796	0.405434	0.220436	0.00256282	0.00193013	0.352222	0.317756	0.39297	0.109827	0.0896062	0.000254433	0.000205859	1703.25	696	Release4
2	47	226.5	Release2	0.925825	0.241541	0.0399771	0.00193622	0.000258372	0.0787084	0.251312	0.0525715	0.0899494	0.0228117	0.000268492	7.81124e-05	2319.35	329	Release4
2	48	252.5	Release2	1.21149	0.339925	0.101529	0.00203643	0.000964121	0.185308	0.26319	0.135558	0.137358	0.0284181	0.00030263	0.000131735	1800.06	353	Release4	1.21438	0.314806	0.0478919	0.00263559	0.000614881	0.128684	0.292881	0.161032	0.106041	0.0394675	0.000327295	9.45553e-05	3635.53	711.5
2	49	253	Release2	0.548298	0.189751	0.0444604	0.00109092	6.81311e-05	0.0875464	0.117033	0.107632	0.149896	0.0201683	0.00021669	6.08909e-05	1402.55	623	Release4	1.32087	0.480516	0.0439443	0.0033134	0.000407998	0.10429	0.237782	0.195315	0.217769	0.0214113	0.000320685	7.33019e-05	2341.85	802
2	50	237	Release2	1.03975	0.371748	0.0542276	0.00353564	0.000600516	0.108666	0.190866	0.0974368	0.13471	0.0252209	0.000303851	9.02008e-05	1917.48	314	Release4	1.37149	0.428549	0.044522	0.00384741	0.000515958	0.158633	0.27616	0.153017	0.151242	0.0314238	0.000334882	8.49141e-05	2593.95	337
2	51	246	Release2	1.24123	0.317903	0.060809	0.00271782	0.00059129	0.147678	0.263041	0.0980285	0.113817	0.0416129	0.000426409	0.000167183	1427.3	363.5	Release4	1.68612	0.542371	0.148921	0.0047364	0.00186713	0.260696	0.417835	0.162422	0.245306	0.0659219	0.000437315	0.000303947	1764.17	390
2	52	225	Release2	0.682818	0.265332	0.0769911	0.00259491	0.000479639	0.130893	0.195415	0.137856	0.166151	0.0525786	0.000260381	0.000185337	690.195	329.5	Release4	0.940269	0.351729	0.0743499	0.00347638	0.000905426	0.109635	0.245019	0.157475	0.215904	0.0142981	0.00039726	0.000120385	594.093	490
2	53	224	Release2	0.946551	0.281774	0.446229	0.00209586	0.000595678	0.133429	0.223065	0.110102	0.132749	0.0349258	0.000241571	0.000115735	1301.16	684.5	Release4	1.08147	0.357647	0.0894663	0.00323047	0.000607395	0.170059	0.276426	0.161617	0.201289	0.0505989	0.000284764	0.000162053	966.327	591
2	54	249	Release2	0.991496	0.353958	0.0755212	0.0031352	0.00101505	0.201395	0.16463	0.360849	0.265614	0.0877482	0.000376404	0.000255571	927.634	347.5	Release4
2	55	248.5	Release2	0.794349	0.2978	0.154431	0.00281816	0.000452503	0.210978	0.187438	0.139162	0.184308	0.0257473	0.000227972	0.000114928	1040.75	290.5	Release4	1.14772	0.431181	0.0669654	0.00401935	0.0003637	0.115098	0.287538	0.140497	0.255387	0.0343466	0.000315897	0.000147046	980.005	404.5
2	56	271	Release2	0.798629	0.284852	0.0615006	0.00216038	0.000635904	0.135644	0.201533	0.0906216	0.147014	0.0295098	0.000307994	0.00018068	666.826	368	Release4	1.0486	0.39066	0.0609389	0.00292126	0.00113551	0.121201	0.260991	0.106673	0.216103	0.0114977	0.000450414	0.000121958	1030.25	509
